# Supplementary material for: Aminoguanidine Prevents the Oxidative Stress, Inhibiting Elements of Inflammation, Endothelial Activation, Mesenchymal Markers, and Confers a Renoprotective Effect in Renal Ischemia and Reperfusion Injury
Source: Antioxidants (Basel). 2021 Oct 28;10(11):1724. doi: 10.3390/antiox10111724 (PMC8614713; doi:10.3390/antiox10111724)
Supplement: Supplementary file 1 [file antioxidants-10-01724-s001.zip]

Archive with 1 entries (1 files):
- antioxidants-1384035-supplementary.pdf
